# Supplementary material for: Astragaloside IV Attenuates Programmed Death-Ligand 1-Mediated Immunosuppression during Liver Cancer Development via the miR-135b-5p/CNDP1 Axis
Source: Cancers (Basel). 2023 Oct 19;15(20):5048. doi: 10.3390/cancers15205048 (PMC10605108; doi:10.3390/cancers15205048)
Supplement: Supplementary file 1 [file cancers-15-05048-s001.zip]

Archive with 1 entries (1 files):
- cancers-2622054-supplementary.pdf
